# Supplementary material for: Methyl 6-azido-6-de­oxy-α-d-galactoside
Source: Acta Crystallogr Sect E Struct Rep Online. 2011 Jul 9;67(Pt 8):o1941–2. doi: 10.1107/S1600536811025323 (PMC3212328; doi:10.1107/S1600536811025323)
Supplement: Supplementary file 1 [file e-67-o1941-sup1.cif]

##############################################################################
#                                                                            #
# This CIF contains the data in a paper accepted for publication in          #
# Acta Crystallographica Section E. It conforms to the requirements of       #
# Notes for Authors for Acta Crystallographica Section E, and has been       #
# peer reviewed under the auspices of the IUCr Commission on Journals.       #
#                                                                            #
# Full details of the Crystallographic Information File format               #
# are given in the paper "The Crystallographic Information File (CIF):       #
# a New Standard Archive File for Crystallography" by S. R. Hall, F. H.      #
# Allen and I. D. Brown [Acta Cryst. (1991), A47, 655-685].                  #
#                                                                            #
# The current version of the core CIF dictionary is obtainable from          #
# ftp://ftp.iucr.org/pub/cif_core.dic.                                       #
#                                                                            #
# Software is freely available for graphical display of the structure(s)     #
# in this CIF. For information consult the CIF software page                 #
# http://www.iucr.org/resources/cif/software.                                #
#                                                                            #
# This file may be used for bona fide research purposes within the           #
# scientific community so long as proper attribution is given to the journal # 
# article from which it was obtained.                                        #
#                                                                            #
##############################################################################
data_global
_audit_creation_method     SHELXL
_journal_date_recd_electronic     2011-06-14
_journal_date_accepted     2011-06-27
_journal_name_full     'Acta Crystallographica, Section E'
_journal_year     2011
_journal_volume     67
_journal_issue      8
_journal_page_first     o1941
_journal_page_last     o1942
_journal_paper_category     QO
_journal_coeditor_code     FJ2434
_publ_contact_author_name     'Gainsford, Graeme J.'
_publ_contact_author_address
;Industrial Research Limited
 PO Box 31-310
 Lower Hutt
 New Zealand
;
_publ_contact_author_email     g.gainsford@irl.cri.nz
_publ_contact_author_fax     '64(4)931 3142'
_publ_contact_author_phone     '64(4)931 3518'
_publ_section_title
;
Methyl 6-azido-6-deoxy-\a-<i>D</i>-galactoside
;
loop_
    _publ_author_name
    _publ_author_address
    'Cheng, Janice M. H.'
;School of Chemical and Physical Sciences
 Victoria University of Welllington
 PO Box 600
 Wellington,
 New Zealand
 Malaghan Institute of Medical Research,
 PO Box 7060
 Wellington,
 New Zealand
;
    'Gulab, Shivali A.'
;Carbohydrate Chemistry Group
 Industrial Research Limited
 PO Box 31-310
 Lower Hutt
 New Zealand
;
    'Timmer, Mattie S. M.'
;School of Chemical and Physical Sciences
 Victoria University of Welllington
 PO Box 600
 Wellington,
 New Zealand
;
    'Stocker, Bridget L.'
;School of Chemical and Physical Sciences
 Victoria University of Welllington
 PO Box 600
 Wellington,
 New Zealand
 Malaghan Institute of Medical Research,
 PO Box 7060
 Wellington,
 New Zealand
;
    'Gainsford, Graeme J.'
;Carbohydrate Chemistry Group
 Industrial Research Limited
 PO Box 31-310
 Lower Hutt
 New Zealand
;
_publ_section_synopsis     .
data_I
_audit_creation_method     SHELXL-97
_chemical_name_common
;
Methyl 6-azido-6-deoxy-\a-D-galactoside
;
_chemical_formula_moiety     'C7 H13 N3 O5'
_chemical_formula_sum     'C7 H13 N3 O5'
_chemical_formula_iupac     'C7 H13 N3 O5'
_chemical_formula_weight     219.20
_chemical_melting_point     ?
_symmetry_cell_setting     monoclinic
_symmetry_space_group_name_H-M     'P 21'
_symmetry_space_group_name_Hall     'P 2yb'
loop_
    _symmetry_equiv_pos_as_xyz
    'x, y, z'
    '-x, y+1/2, -z'
_cell_length_a     5.8272(5)
_cell_length_b     7.8358(6)
_cell_length_c     11.0387(10)
_cell_angle_alpha     90.00
_cell_angle_beta     102.117(7)
_cell_angle_gamma     90.00
_cell_volume     492.81(7)
_cell_formula_units_Z     2
_cell_measurement_reflns_used     4158
_cell_measurement_theta_min     6.99
_cell_measurement_theta_max     66.7
_cell_measurement_temperature     123(2)
_exptl_crystal_description     plate
_exptl_crystal_colour     colourless
_exptl_crystal_size_max     0.20
_exptl_crystal_size_mid     0.10
_exptl_crystal_size_min     0.02
_exptl_crystal_density_diffrn     1.477
_exptl_crystal_density_meas     ?
_exptl_crystal_density_method     'not measured'
_exptl_crystal_F_000     232
_exptl_absorpt_coefficient_mu     1.086
_exptl_absorpt_correction_type     multi-scan
_exptl_absorpt_process_details     '(ABSCOR; Higashi, 1995)'
_exptl_absorpt_correction_T_min     0.5813
_exptl_absorpt_correction_T_max     1.0
_exptl_special_details
;
;
_diffrn_ambient_temperature     123(2)
_diffrn_radiation_type     CuK\a
_diffrn_radiation_wavelength     1.54178
_diffrn_radiation_source
;
 Rigaku MM007 rotating anode
;
_diffrn_radiation_monochromator
;
Rigaku VariMax-HF Confocal Optical System
;
_diffrn_measurement_device_type
;
Rigaku Spider
;
_diffrn_measurement_method     \w
_diffrn_detector_area_resol_mean     10
_diffrn_reflns_number     4122
_diffrn_reflns_av_R_equivalents     0.0480
_diffrn_reflns_av_sigmaI/netI     0.0496
_diffrn_reflns_theta_min     6.98
_diffrn_reflns_theta_max     56.89
_diffrn_reflns_theta_full     56.89
_diffrn_measured_fraction_theta_max     0.860
_diffrn_measured_fraction_theta_full     0.860
_diffrn_reflns_limit_h_min     -6
_diffrn_reflns_limit_h_max     3
_diffrn_reflns_limit_k_min     -8
_diffrn_reflns_limit_k_max     8
_diffrn_reflns_limit_l_min     -11
_diffrn_reflns_limit_l_max     11
_diffrn_standards_number     0
_diffrn_standards_interval_count     ?
_diffrn_standards_interval_time     ?
_diffrn_standards_decay_%     0
_refine_special_details
;
Refinement of <i>F</i>^2^ against ALL reflections. The weighted <i>R</i>-factor
<i>wR</i> and goodness of fit <i>S</i> are based on <i>F</i>^2^, conventional
<i>R</i>-factors <i>R</i> are based on <i>F</i>, with <i>F</i> set to zero for
negative <i>F</i>^2^. The threshold expression of <i>F</i>^2^ >
\s(<i>F</i>^2^) is used only for calculating <i>R</i>-factors(gt) <i>etc</i>.
and is not relevant to the choice of reflections for refinement.
<i>R</i>-factors based on <i>F</i>^2^ are statistically about twice as large
as those based on <i>F</i>, and <i>R</i>- factors based on ALL data will be
even larger.
;
_reflns_number_total     1114
_reflns_number_gt     1039
_reflns_threshold_expression     I>2sigma(I)
_refine_ls_structure_factor_coef     Fsqd
_refine_ls_matrix_type     full
_refine_ls_R_factor_all     0.0498
_refine_ls_R_factor_gt     0.0474
_refine_ls_wR_factor_gt     0.1212
_refine_ls_wR_factor_ref     0.1254
_refine_ls_goodness_of_fit_ref     1.037
_refine_ls_restrained_S_all     1.036
_refine_ls_number_reflns     1114
_refine_ls_number_parameters     143
_refine_ls_number_restraints     2
_refine_ls_hydrogen_treatment     mixed
_refine_ls_weighting_scheme     calc
_refine_ls_weighting_details
         'calc w=1/[\s^2^(Fo^2^)+(0.0786P)^2^+0.1967P] where P=(Fo^2^+2Fc^2^)/3'
_atom_sites_solution_hydrogens     geom
_atom_sites_solution_primary     direct
_atom_sites_solution_secondary     difmap
_refine_ls_shift/su_max     0.000
_refine_ls_shift/su_mean     0.000
_refine_diff_density_max     0.214
_refine_diff_density_min     -0.238
_refine_ls_extinction_method     'SHELXL97 (Sheldrick, 2008)'
_refine_ls_extinction_coef     0.020(4)
_refine_ls_extinction_expression
                                  'Fc^*^=kFc[1+0.001xFc^2^\l^3^/sin(2\q)]^-1/4^'
_refine_ls_abs_structure_details     'Flack (1983), 491 Friedel pairs'
_refine_ls_abs_structure_Flack     0.1(5)
loop_
    _atom_type_symbol
    _atom_type_description
    _atom_type_scat_dispersion_real
    _atom_type_scat_dispersion_imag
    _atom_type_scat_source
    'C' 'C' 0.0181 0.0091
                         'International Tables Vol C Tables 4.2.6.8 and 6.1.1.4'
    'H' 'H' 0.0000 0.0000
                         'International Tables Vol C Tables 4.2.6.8 and 6.1.1.4'
    'N' 'N' 0.0311 0.0180
                         'International Tables Vol C Tables 4.2.6.8 and 6.1.1.4'
    'O' 'O' 0.0492 0.0322
                         'International Tables Vol C Tables 4.2.6.8 and 6.1.1.4'
_computing_data_collection     'CrystalClear (Rigaku, 2005)'
_computing_cell_refinement
;
FSProcess in PROCESS-AUTO (Rigaku, 1998)
;
_computing_data_reduction
;
FSProcess in PROCESS-AUTO (Rigaku, 1998)
;
_computing_structure_solution     'SHELXS97 (Sheldrick, 2008)'
_computing_structure_refinement     'SHELXL97 (Sheldrick, 2008)'
_computing_molecular_graphics
;
ORTEP in WinGX (Farrugia, 1997) and Mercury (Macrae <i>et al.</i>,
2008)
;
_computing_publication_material
;
SHELXL97 (Sheldrick, 2008) and PLATON (Spek, 2009)
;
loop_
    _atom_site_type_symbol
    _atom_site_label
    _atom_site_fract_x
    _atom_site_fract_y
    _atom_site_fract_z
    _atom_site_U_iso_or_equiv
    _atom_site_adp_type
    _atom_site_calc_flag
    _atom_site_refinement_flags
    _atom_site_occupancy
    _atom_site_symmetry_multiplicity
    _atom_site_disorder_assembly
    _atom_site_disorder_group
    O O1 0.9756(5) 0.6454(3) 0.6831(2) 0.0291(8) Uani d . 1 1 . .
    O O2 0.8027(5) 0.5541(3) 0.4390(2) 0.0276(8) Uani d . 1 1 . .
    H H2O 0.7366 0.6378 0.4647 0.041 Uiso calc R 1 1 . .
    O O3 0.4659(5) 0.3064(4) 0.4887(3) 0.0292(8) Uani d . 1 1 . .
    H H3O 0.4068 0.3842 0.4397 0.044 Uiso calc R 1 1 . .
    O O4 0.7817(5) 0.0839(3) 0.6441(3) 0.0287(9) Uani d D 1 1 . .
    H H4O 0.913(5) 0.091(8) 0.632(5) 0.043 Uiso d D 1 1 . .
    O O5 1.1064(5) 0.3653(3) 0.7346(2) 0.0286(8) Uani d . 1 1 . .
    N N1 1.1494(9) 0.2908(5) 0.9995(3) 0.0449(12) Uani d . 1 1 . .
    N N2 1.3424(9) 0.3419(5) 0.9860(4) 0.0449(12) Uani d . 1 1 . .
    N N3 1.5248(10) 0.3958(7) 0.9855(4) 0.0634(16) Uani d . 1 1 . .
    C C1 1.0514(9) 0.4929(5) 0.6392(4) 0.0263(12) Uani d . 1 1 . .
    H H1 1.1946 0.5161 0.6053 0.032 Uiso calc R 1 1 . .
    C C2 0.8568(7) 0.4282(5) 0.5348(4) 0.0241(11) Uani d . 1 1 . .
    H H2 0.9169 0.3246 0.4986 0.029 Uiso calc R 1 1 . .
    C C3 0.6484(8) 0.3764(5) 0.5835(4) 0.0248(11) Uani d . 1 1 . .
    H H3 0.5851 0.4800 0.6182 0.030 Uiso calc R 1 1 . .
    C C4 0.7136(8) 0.2439(5) 0.6880(4) 0.0251(11) Uani d . 1 1 . .
    H H4 0.5733 0.2246 0.7252 0.030 Uiso calc R 1 1 . .
    C C5 0.9054(8) 0.3214(5) 0.7856(4) 0.0320(12) Uani d . 1 1 . .
    H H5 0.8442 0.4269 0.8188 0.038 Uiso calc R 1 1 . .
    C C6 0.9996(9) 0.2007(6) 0.8927(4) 0.0342(12) Uani d . 1 1 . .
    H H6A 0.8662 0.1461 0.9203 0.041 Uiso calc R 1 1 . .
    H H6B 1.0927 0.1096 0.8636 0.041 Uiso calc R 1 1 . .
    C C7 1.1589(9) 0.7300(6) 0.7705(4) 0.0389(13) Uani d . 1 1 . .
    H H7A 1.2933 0.7506 0.7320 0.058 Uiso calc R 1 1 . .
    H H7B 1.2077 0.6577 0.8439 0.058 Uiso calc R 1 1 . .
    H H7C 1.1001 0.8391 0.7951 0.058 Uiso calc R 1 1 . .
loop_
    _atom_site_aniso_label
    _atom_site_aniso_U_11
    _atom_site_aniso_U_22
    _atom_site_aniso_U_33
    _atom_site_aniso_U_12
    _atom_site_aniso_U_13
    _atom_site_aniso_U_23
    O1 0.034(2) 0.0158(14) 0.0364(15) 0.0004(13) 0.0049(15) -0.0036(13)
    O2 0.0303(19) 0.0160(15) 0.0353(16) 0.0039(13) 0.0038(15) 0.0044(12)
    O3 0.0261(18) 0.0200(14) 0.0387(16) -0.0024(13) 0.0004(13) 0.0018(12)
    O4 0.0276(18) 0.0178(15) 0.0398(17) 0.0018(15) 0.0045(17) -0.0030(13)
    O5 0.0264(17) 0.0206(14) 0.0393(15) -0.0028(14) 0.0083(15) 0.0041(14)
    N1 0.051(3) 0.041(2) 0.036(2) -0.004(2) -0.007(2) -0.0040(19)
    N2 0.046(3) 0.039(3) 0.042(2) 0.003(3) -0.009(3) 0.001(2)
    N3 0.039(3) 0.080(4) 0.061(3) -0.013(3) -0.014(3) 0.015(3)
    C1 0.034(3) 0.016(2) 0.029(2) 0.0015(18) 0.009(2) 0.0030(17)
    C2 0.024(2) 0.0133(19) 0.034(2) 0.0015(18) 0.005(2) 0.0042(17)
    C3 0.026(2) 0.0115(19) 0.035(2) 0.0000(19) 0.003(2) -0.0067(19)
    C4 0.026(3) 0.018(2) 0.033(2) 0.0044(18) 0.009(2) 0.0015(19)
    C5 0.039(3) 0.014(2) 0.039(2) -0.0002(19) -0.002(2) -0.0067(19)
    C6 0.040(3) 0.024(3) 0.036(2) -0.0039(19) 0.003(2) 0.0008(18)
    C7 0.049(3) 0.024(2) 0.038(2) -0.005(2) -0.005(2) -0.004(2)
_geom_special_details
;
All e.s.d.'s (except the e.s.d. in the dihedral angle between two l.s. planes)
are estimated using the full covariance matrix. The cell e.s.d.'s are taken
into account individually in the estimation of e.s.d.'s in distances, angles
and torsion angles; correlations between e.s.d.'s in cell parameters are only
used when they are defined by crystal symmetry. An approximate (isotropic)
treatment of cell e.s.d.'s is used for estimating e.s.d.'s involving l.s.
planes.
;
loop_
    _geom_bond_atom_site_label_1
    _geom_bond_atom_site_label_2
    _geom_bond_site_symmetry_2
    _geom_bond_distance
    _geom_bond_publ_flag
    O1 C1 . 1.395(5) ?
    O1 C7 . 1.441(5) ?
    O2 C2 . 1.432(5) ?
    O2 H2O . 0.8400 ?
    O3 C3 . 1.435(5) ?
    O3 H3O . 0.8400 ?
    O4 C4 . 1.430(5) ?
    O4 H4O . 0.81(3) ?
    O5 C1 . 1.439(5) ?
    O5 C5 . 1.444(6) ?
    N1 N2 . 1.232(6) ?
    N1 C6 . 1.489(5) ?
    N2 N3 . 1.144(7) ?
    C1 C2 . 1.524(6) ?
    C1 H1 . 1.0000 ?
    C2 C3 . 1.484(6) ?
    C2 H2 . 1.0000 ?
    C3 C4 . 1.540(6) ?
    C3 H3 . 1.0000 ?
    C4 C5 . 1.508(5) ?
    C4 H4 . 1.0000 ?
    C5 C6 . 1.523(5) ?
    C5 H5 . 1.0000 ?
    C6 H6A . 0.9900 ?
    C6 H6B . 0.9900 ?
    C7 H7A . 0.9800 ?
    C7 H7B . 0.9800 ?
    C7 H7C . 0.9800 ?
loop_
    _geom_angle_atom_site_label_1
    _geom_angle_atom_site_label_2
    _geom_angle_atom_site_label_3
    _geom_angle_site_symmetry_1
    _geom_angle_site_symmetry_3
    _geom_angle
    _geom_angle_publ_flag
    C1 O1 C7 . . 112.5(3) ?
    C2 O2 H2O . . 109.5 ?
    C3 O3 H3O . . 109.5 ?
    C4 O4 H4O . . 110(4) ?
    C1 O5 C5 . . 112.1(3) ?
    N2 N1 C6 . . 117.2(4) ?
    N3 N2 N1 . . 173.1(5) ?
    O1 C1 O5 . . 112.3(3) ?
    O1 C1 C2 . . 108.0(4) ?
    O5 C1 C2 . . 109.8(3) ?
    O1 C1 H1 . . 108.9 ?
    O5 C1 H1 . . 108.9 ?
    C2 C1 H1 . . 108.9 ?
    O2 C2 C3 . . 112.7(3) ?
    O2 C2 C1 . . 110.0(3) ?
    C3 C2 C1 . . 110.7(3) ?
    O2 C2 H2 . . 107.8 ?
    C3 C2 H2 . . 107.8 ?
    C1 C2 H2 . . 107.8 ?
    O3 C3 C2 . . 112.2(3) ?
    O3 C3 C4 . . 108.5(3) ?
    C2 C3 C4 . . 111.3(3) ?
    O3 C3 H3 . . 108.2 ?
    C2 C3 H3 . . 108.2 ?
    C4 C3 H3 . . 108.2 ?
    O4 C4 C5 . . 112.2(3) ?
    O4 C4 C3 . . 112.3(3) ?
    C5 C4 C3 . . 107.0(3) ?
    O4 C4 H4 . . 108.4 ?
    C5 C4 H4 . . 108.4 ?
    C3 C4 H4 . . 108.4 ?
    O5 C5 C4 . . 110.9(3) ?
    O5 C5 C6 . . 105.1(4) ?
    C4 C5 C6 . . 113.4(3) ?
    O5 C5 H5 . . 109.1 ?
    C4 C5 H5 . . 109.1 ?
    C6 C5 H5 . . 109.1 ?
    N1 C6 C5 . . 112.1(4) ?
    N1 C6 H6A . . 109.2 ?
    C5 C6 H6A . . 109.2 ?
    N1 C6 H6B . . 109.2 ?
    C5 C6 H6B . . 109.2 ?
    H6A C6 H6B . . 107.9 ?
    O1 C7 H7A . . 109.5 ?
    O1 C7 H7B . . 109.5 ?
    H7A C7 H7B . . 109.5 ?
    O1 C7 H7C . . 109.5 ?
    H7A C7 H7C . . 109.5 ?
    H7B C7 H7C . . 109.5 ?
loop_
    _geom_torsion_atom_site_label_1
    _geom_torsion_atom_site_label_2
    _geom_torsion_atom_site_label_3
    _geom_torsion_atom_site_label_4
    _geom_torsion_site_symmetry_1
    _geom_torsion_site_symmetry_2
    _geom_torsion_site_symmetry_3
    _geom_torsion_site_symmetry_4
    _geom_torsion
    _geom_torsion_publ_flag
    C7 O1 C1 O5 . . . . 66.9(5) ?
    C7 O1 C1 C2 . . . . -172.0(4) ?
    C5 O5 C1 O1 . . . . 60.9(4) ?
    C5 O5 C1 C2 . . . . -59.1(4) ?
    O1 C1 C2 O2 . . . . 57.9(4) ?
    O5 C1 C2 O2 . . . . -179.5(3) ?
    O1 C1 C2 C3 . . . . -67.3(4) ?
    O5 C1 C2 C3 . . . . 55.3(5) ?
    O2 C2 C3 O3 . . . . 59.4(4) ?
    C1 C2 C3 O3 . . . . -177.0(3) ?
    O2 C2 C3 C4 . . . . -178.8(3) ?
    C1 C2 C3 C4 . . . . -55.2(4) ?
    O3 C3 C4 O4 . . . . 56.3(5) ?
    C2 C3 C4 O4 . . . . -67.6(4) ?
    O3 C3 C4 C5 . . . . 179.9(4) ?
    C2 C3 C4 C5 . . . . 56.0(4) ?
    C1 O5 C5 C4 . . . . 62.8(4) ?
    C1 O5 C5 C6 . . . . -174.3(3) ?
    O4 C4 C5 O5 . . . . 65.1(4) ?
    C3 C4 C5 O5 . . . . -58.6(4) ?
    O4 C4 C5 C6 . . . . -53.0(5) ?
    C3 C4 C5 C6 . . . . -176.6(4) ?
    N2 N1 C6 C5 . . . . -70.3(5) ?
    O5 C5 C6 N1 . . . . 71.0(4) ?
    C4 C5 C6 N1 . . . . -167.6(4) ?
loop_
    _geom_hbond_atom_site_label_D
    _geom_hbond_atom_site_label_H
    _geom_hbond_atom_site_label_A
    _geom_hbond_site_symmetry_A
    _geom_hbond_distance_DH
    _geom_hbond_distance_HA
    _geom_hbond_distance_DA
    _geom_hbond_angle_DHA
    _geom_hbond_publ_flag
    O2 H2O O3 2_656 0.84 1.91 2.742(4) 170 y
    O4 H4O O2 2_746 0.81(3) 2.00(4) 2.774(4) 162(6) y
    O3 H3O O4 2_656 0.84 2.02 2.841(4) 165 y
_iucr_refine_instructions_details
;
TITL sg67 in P2(1) (final) inverted run
CELL 1.54178   5.8272   7.8358  11.0387  90.000 102.117  90.000
ZERR    2.00   0.0005   0.0006   0.0010   0.000   0.007   0.000
LATT -1
SYMM -X, 0.5+Y, -Z
SFAC C H N O
UNIT 14 26 6 10
rem OMIT        4.00    180.00
DFIX 0.84 0.03 O4 H4O
temp -150
L.S. 10
BOND $h
FMAP 2
PLAN 20
acta
htab
conf
shel 100 0.92
REM   FROM AVERAGING
omit 5 0 1
OMIT 6 2 1
OMIT -3 0 3
OMIT 6 0 3
REM   FROM BAD DATA LIST
omit   -6   1   3
OMIT    -5   1   5
omit    -6   2   5
omit    6   2   2
omit    6  -2   2
omit    6   3   0
OMIT    -6   2   4
omit     3   2   6
REM    FROM BAD DATA... ZERO DATA LIST
OMIT 6 -1 1
OMIT 6 1 1
OMIT -6 -2 1
OMIT -6 1 4
OMIT -5 1 4
OMIT 3 1 5
OMIT 3 2 5
rem  final bad data
omit -5 2 5
WGHT    0.078600    0.196700
EXTI    0.019863
FVAR       1.40378
O1    4    0.975645    0.645405    0.683138    11.00000    0.03399    0.01582 =
         0.03641   -0.00357    0.00490    0.00037
O2    4    0.802743    0.554114    0.438957    11.00000    0.03028    0.01599 =
         0.03529    0.00437    0.00379    0.00387
AFIX 147
H2O   2    0.736562    0.637809    0.464702    11.00000   -1.50000
AFIX   0
O3    4    0.465919    0.306389    0.488731    11.00000    0.02610    0.01998 =
         0.03869    0.00180    0.00040   -0.00243
AFIX 147
H3O   2    0.406762    0.384197    0.439658    11.00000   -1.50000
AFIX   0
O4    4    0.781745    0.083930    0.644134    11.00000    0.02758    0.01775 =
         0.03978   -0.00303    0.00450    0.00175
rem    from map Q1 peak with AFIX 147 omitted/ DFIX used
H4O   2    0.913326    0.091231    0.632183    11.00000   -1.50000
rem AFIX 147
rem H4    2    0.729990    0.003265    0.675886    11.00000   -1.50000
rem AFIX   0
rem   H4 from calculatiuon by hand
rem   H4   2   0.9131 0.0754 0.6176 11 -1.5
rem AFIX 147
rem H4    2    0.724625    0.003471    0.673794    11.00000   -1.50000
rem AFIX   0
O5    4    1.106413    0.365258    0.734628    11.00000    0.02642    0.02061 =
         0.03932    0.00408    0.00827   -0.00280
N1    3    1.149351    0.290761    0.999487    11.00000    0.05079    0.04070 =
         0.03625   -0.00403   -0.00666   -0.00421
N2    3    1.342427    0.341936    0.986037    11.00000    0.04556    0.03945 =
         0.04183    0.00122   -0.00876    0.00327
N3    3    1.524783    0.395763    0.985510    11.00000    0.03923    0.07959 =
         0.06057    0.01452   -0.01415   -0.01268
C1    1    1.051423    0.492947    0.639197    11.00000    0.03447    0.01624 =
         0.02939    0.00300    0.00941    0.00152
AFIX  13
H1    2    1.194630    0.516079    0.605327    11.00000   -1.20000
AFIX   0
C2    1    0.856756    0.428180    0.534781    11.00000    0.02422    0.01325 =
         0.03449    0.00421    0.00514    0.00151
AFIX  13
H2    2    0.916858    0.324602    0.498564    11.00000   -1.20000
AFIX   0
C3    1    0.648390    0.376450    0.583467    11.00000    0.02631    0.01146 =
         0.03529   -0.00674    0.00316   -0.00004
AFIX  13
H3    2    0.585072    0.479964    0.618157    11.00000   -1.20000
AFIX   0
C4    1    0.713587    0.243898    0.688027    11.00000    0.02555    0.01781 =
         0.03315    0.00152    0.00875    0.00439
AFIX  13
H4    2    0.573303    0.224561    0.725168    11.00000   -1.20000
AFIX   0
C5    1    0.905420    0.321414    0.785645    11.00000    0.03900    0.01353 =
         0.03922   -0.00672   -0.00157   -0.00024
AFIX  13
H5    2    0.844235    0.426936    0.818849    11.00000   -1.20000
AFIX   0
C6    1    0.999617    0.200704    0.892725    11.00000    0.04027    0.02411 =
         0.03631    0.00081    0.00341   -0.00389
AFIX  23
H6A   2    0.866169    0.146113    0.920337    11.00000   -1.20000
H6B   2    1.092662    0.109576    0.863631    11.00000   -1.20000
AFIX   0
C7    1    1.158857    0.729974    0.770521    11.00000    0.04900    0.02375 =
         0.03770   -0.00395   -0.00537   -0.00463
AFIX 137
H7A   2    1.293339    0.750636    0.732049    11.00000   -1.50000
H7B   2    1.207730    0.657724    0.843870    11.00000   -1.50000
H7C   2    1.100083    0.839069    0.795062    11.00000   -1.50000
HKLF 4
REM  sg67 in P2(1) inverted run
REM R1 =  0.0474 for   1039 Fo > 4sig(Fo)  and  0.0498 for all   1114 data
REM    143 parameters refined using      2 restraints
END
WGHT      0.0789      0.1920
REM Highest difference peak  0.214,  deepest hole -0.238,  1-sigma level  0.057
Q1    1   0.7745  0.6503  0.6948  11.00000  0.05    0.21
Q2    1   0.9110  0.7662  0.7761  11.00000  0.05    0.20
Q3    1   0.5971  0.0788  0.6371  11.00000  0.05    0.20
Q4    1   1.2448  0.8535  0.7488  11.00000  0.05    0.20
Q5    1   1.1904  0.6379  0.6731  11.00000  0.05    0.19
Q6    1   0.7235 -0.0210  0.6850  11.00000  0.05    0.19
Q7    1   0.9035  0.3135  0.5245  11.00000  0.05    0.19
Q8    1   0.3825  0.4281  0.5662  11.00000  0.05    0.18
Q9    1   0.8728  0.4030  0.7856  11.00000  0.05    0.18
Q10   1   0.7790  0.8195  0.4858  11.00000  0.05    0.18
Q11   1   1.0131  0.0544  0.5688  11.00000  0.05    0.18
Q12   1   1.2694  0.4993  0.6284  11.00000  0.05    0.18
Q13   1   0.9255  0.9778  0.7562  11.00000  0.05    0.16
Q14   1   1.2817  0.3352  0.7287  11.00000  0.05    0.16
Q15   1   0.8654  0.3020  0.7518  11.00000  0.05    0.15
Q16   1   0.8587 -0.0496  0.5644  11.00000  0.05    0.15
Q17   1   1.2578  0.1388  0.8885  11.00000  0.05    0.15
Q18   1   0.5513  0.2073  0.4082  11.00000  0.05    0.15
Q19   1   0.8132  0.5381  0.6494  11.00000  0.05    0.15
Q20   1   0.8158  0.8605  0.7359  11.00000  0.05    0.15
;
