# Supplementary material for: Methyl 6-azido-6-de­oxy-α-d-galactoside
Source: Acta Crystallogr Sect E Struct Rep Online. 2011 Jul 9;67(Pt 8):o1941–2. doi: 10.1107/S1600536811025323 (PMC3212328; doi:10.1107/S1600536811025323)
Supplement: Supplementary file 2 [file e-67-o1941-Isup2.hkl]

# 
# h,k,l, Fc-squared, Fo-squared, sigma(Fo-squared) and status flag 
# 
data_I
_shelx_title ' sg67 in P2(1) inverted run' 
_shelx_refln_list_code          4 
_shelx_F_calc_maximum       66.54 
_exptl_crystal_F_000       232.00 
_reflns_d_resolution_high  0.9203 
 
loop_ 
 _symmetry_equiv_pos_as_xyz 
 'x, y, z' 
 '-x, y+1/2, -z' 
 
_cell_length_a     5.8272 
_cell_length_b     7.8358 
_cell_length_c    11.0387 
_cell_angle_alpha  90.000 
_cell_angle_beta  102.117 
_cell_angle_gamma  90.000 
 
_shelx_F_squared_multiplier     1.000 
 
loop_ 
 _refln_index_h 
 _refln_index_k 
 _refln_index_l 
 _refln_F_squared_calc 
 _refln_F_squared_meas 
 _refln_F_squared_sigma 
 _refln_observed_status 
   2  -8   0       12.05       16.34      5.17 o 
   1  -7   0      106.94      113.38     14.35 o 
   2  -7   0       50.04       56.98     11.08 o 
   3  -7   0       23.31       22.37      3.07 o 
   0  -6   0       31.13       20.34      5.83 o 
   1  -6   0       20.69       16.37      2.87 o 
   2  -6   0      323.01      315.52     16.14 o 
   3  -6   0      105.57      105.70      6.64 o 
   4  -6   0        9.77       11.11      4.02 o 
   1  -5   0      129.18      118.55      4.91 o 
   2  -5   0       16.08       14.81      2.31 o 
   3  -5   0       51.15       48.24      3.79 o 
   4  -5   0       23.11       24.13      5.55 o 
   5  -5   0        3.12        1.92      2.75 o 
   0  -4   0      641.87      588.63     20.64 o 
   1  -4   0       47.08       43.55      2.15 o 
   2  -4   0      179.28      173.06      5.57 o 
   3  -4   0      162.88      147.82     16.76 o 
   4  -4   0       21.83       17.63      4.85 o 
   5  -4   0        1.38        1.49      2.72 o 
   1  -3   0      232.60      215.18      5.88 o 
   2  -3   0       21.21       25.79      2.16 o 
   3  -3   0        6.92        5.96      1.03 o 
   4  -3   0      181.20      204.49     16.96 o 
   5  -3   0       31.49       36.54      6.87 o 
   0  -2   0     1492.40     1252.26     37.78 o 
   1  -2   0      787.56      679.32     15.38 o 
   2  -2   0      260.90      274.55      6.53 o 
   3  -2   0       89.43       83.52      6.86 o 
   4  -2   0      342.21      413.21     30.20 o 
   5  -2   0      279.62      292.84     23.58 o 
   6  -2   0        4.65       -0.03      1.16 o 
   1  -1   0      132.22      118.80      2.98 o 
   2  -1   0        1.18        0.55      0.24 o 
   3  -1   0      117.41      117.27      9.38 o 
   4  -1   0       15.40       16.35      2.10 o 
   5  -1   0       17.85       20.74      2.52 o 
   6  -1   0        0.07       -0.01      0.52 o 
   1   0   0     1902.28     1880.79     62.18 o 
   2   0   0       66.08       39.22      0.99 o 
   3   0   0      246.37      259.36     12.02 o 
   4   0   0        0.30        0.07      0.52 o 
   5   0   0        1.44        1.03      1.21 o 
   6   0   0       38.05       42.02      4.54 o 
   1   1   0      133.30      116.86      2.74 o 
   2   1   0        1.31        1.01      0.28 o 
   3   1   0      116.91      114.19      6.09 o 
   4   1   0       15.52       17.24      3.32 o 
   5   1   0       17.94       24.85      4.46 o 
   6   1   0        0.09        0.17      1.24 o 
   0   2   0     1492.79     1252.54     37.43 o 
   1   2   0      789.31      676.57     13.44 o 
   2   2   0      262.55      275.46      5.61 o 
   3   2   0       89.69       80.98      6.04 o 
   4   2   0      342.70      416.34     29.14 o 
   5   2   0      279.60      398.18     28.00 o 
   6   2   0        4.76        9.74      2.49 o 
   1   3   0      232.97      217.14      4.40 o 
   2   3   0       21.61       25.07      1.09 o 
   3   3   0        7.04        6.04      0.71 o 
   4   3   0      181.54      206.82     15.47 o 
   5   3   0       30.92       43.47      5.78 o 
   0   4   0      642.45      573.60     27.72 o 
   1   4   0       48.02       44.51      1.65 o 
   2   4   0      179.24      161.55      4.10 o 
   3   4   0      162.68      139.39      5.73 o 
   4   4   0       21.66       18.25      3.96 o 
   5   4   0        1.33        0.99      2.12 o 
   1   5   0      128.37      120.65      4.26 o 
   2   5   0       16.01       14.18      1.43 o 
   3   5   0       50.45       47.94      2.67 o 
   4   5   0       23.24       21.20      3.69 o 
   5   5   0        3.25        1.42      1.92 o 
   0   6   0       31.23       27.70      3.63 o 
   1   6   0       20.26       26.85      5.75 o 
   2   6   0      324.44      327.49     15.79 o 
   3   6   0      106.81       99.87      8.77 o 
   4   6   0        9.74        8.32      2.28 o 
   1   7   0      106.76      124.95      6.78 o 
   2   7   0       50.24       50.82      4.87 o 
   3   7   0       23.30       23.50      2.49 o 
   0  -8   1        9.16        8.73      3.86 o 
   1  -8   1        2.57        1.07      1.91 o 
  -3  -7   1       11.99       13.53      2.47 o 
  -2  -7   1       46.42       56.09      6.08 o 
  -1  -7   1       39.51       42.82      5.04 o 
   1  -7   1      172.00      169.44      8.28 o 
   2  -7   1      192.04      203.60     11.72 o 
   3  -7   1       36.35       35.80      3.81 o 
  -4  -6   1       52.36       59.73      7.05 o 
  -3  -6   1       19.83       31.44      8.52 o 
  -2  -6   1      100.59      122.31      7.21 o 
  -1  -6   1       72.60       68.16      7.06 o 
   0  -6   1       33.08       37.74      5.93 o 
   1  -6   1       63.57       70.54      4.41 o 
   2  -6   1      625.27      622.19     25.70 o 
   3  -6   1       50.60       46.93      4.59 o 
   4  -6   1       29.01       35.94      5.86 o 
  -5  -5   1       55.12       72.65      7.75 o 
  -4  -5   1       91.33      109.41     10.76 o 
  -3  -5   1      152.25      153.05      8.60 o 
  -2  -5   1       16.95       16.00      2.40 o 
  -1  -5   1       25.24       28.03      2.61 o 
   0  -5   1       31.41       33.88      2.16 o 
   1  -5   1       13.40       10.47      2.07 o 
   2  -5   1       98.29      100.51      4.72 o 
   3  -5   1        8.59        7.50      2.43 o 
   4  -5   1      115.00      125.35     12.24 o 
  -5  -4   1       11.21       17.97      4.40 o 
  -4  -4   1      163.89      177.39     14.46 o 
  -3  -4   1       44.51       50.89      2.98 o 
  -2  -4   1       36.08       32.52      1.43 o 
  -1  -4   1      151.59      158.64      4.65 o 
   0  -4   1       96.49       99.14      3.04 o 
   1  -4   1      159.53      140.85      3.88 o 
   2  -4   1       43.78       40.67      1.95 o 
   3  -4   1       77.62       75.49      5.30 o 
   4  -4   1      139.83      169.28     15.47 o 
   5  -4   1       38.62       47.25      7.53 o 
  -5  -3   1       50.65       51.75      6.67 o 
  -4  -3   1       51.44       58.18      6.89 o 
  -3  -3   1      137.74      136.48     10.34 o 
  -2  -3   1      199.98      188.96      4.91 o 
  -1  -3   1      436.46      415.47      9.85 o 
   0  -3   1      676.59      659.73     14.71 o 
   1  -3   1       45.87       47.10      2.24 o 
   2  -3   1       31.73       30.56      1.26 o 
   3  -3   1      241.02      242.03     18.21 o 
   4  -3   1      242.12      327.04     24.88 o 
   5  -3   1       23.44       22.66      6.06 o 
  -5  -2   1      128.83      105.66      9.75 o 
  -4  -2   1        8.39       11.73      3.27 o 
  -3  -2   1       30.72       27.68      1.46 o 
  -2  -2   1      667.74      663.98     15.69 o 
  -1  -2   1     1038.16     1000.52     23.62 o 
   0  -2   1     1145.42     1038.68     23.61 o 
   1  -2   1      876.16      856.96     22.94 o 
   2  -2   1      108.93      107.34      2.91 o 
   3  -2   1       26.17       26.17      2.56 o 
   4  -2   1      212.22      244.58     20.78 o 
   5  -2   1       40.35       43.90      7.78 o 
  -5  -1   1      464.62      314.38     24.85 o 
  -4  -1   1       52.44       56.54      2.76 o 
  -3  -1   1       52.15       56.10      2.64 o 
  -2  -1   1      505.14      532.72     14.49 o 
  -1  -1   1     1811.89     1618.31     36.28 o 
   0  -1   1     1320.02     1251.45     29.06 o 
   1  -1   1      227.43      210.01      5.57 o 
   2  -1   1      276.79      253.81      7.66 o 
   3  -1   1      116.28      116.50      7.95 o 
   4  -1   1      122.28      141.70      7.99 o 
   5  -1   1       36.52       36.24      3.62 o 
  -6   0   1        5.46        6.13      1.99 o 
  -5   0   1        0.43        0.20      0.79 o 
  -4   0   1        7.78        9.71      1.78 o 
  -3   0   1        0.62        0.37      0.86 o 
  -2   0   1       55.26       48.40      3.70 o 
  -1   0   1       11.65       14.33      0.66 o 
   1   0   1       92.50       74.78      2.19 o 
   2   0   1      632.62      575.43     15.88 o 
   3   0   1      166.59      157.29     10.67 o 
   4   0   1       49.56       52.17      5.31 o 
   6   0   1        0.00       -0.02      0.58 o 
  -6   1   1        4.19        2.48      2.35 o 
  -5   1   1      464.49      565.12     37.63 o 
  -4   1   1       52.87       66.81      6.13 o 
  -3   1   1       51.64       50.32      5.97 o 
  -2   1   1      504.23      519.45     18.22 o 
  -1   1   1     1809.04     1714.22     45.82 o 
   0   1   1     1320.79     1254.68     27.37 o 
   1   1   1      228.47      206.87      4.46 o 
   2   1   1      275.18      259.24      7.48 o 
   3   1   1      115.30      108.39      8.03 o 
   4   1   1      122.35      130.22     10.24 o 
   5   1   1       36.99       48.81      6.07 o 
  -6   2   1        4.84        7.27      2.04 o 
  -5   2   1      127.85      166.87     12.73 o 
  -4   2   1        8.38       11.15      3.36 o 
  -3   2   1       30.73       24.90      6.79 o 
  -2   2   1      667.81      653.30     14.76 o 
  -1   2   1     1039.43     1041.85     25.55 o 
   0   2   1     1138.86     1046.23     22.10 o 
   1   2   1      868.53      865.25     22.33 o 
   2   2   1      109.50      106.04      2.31 o 
   3   2   1       26.60       27.21      2.27 o 
   4   2   1      212.94      246.18     17.69 o 
   5   2   1       40.82       51.18      6.47 o 
  -5   3   1       51.28       62.46      6.91 o 
  -4   3   1       50.79       62.24      6.66 o 
  -3   3   1      137.21      144.33     10.60 o 
  -2   3   1      198.94      180.72      4.44 o 
  -1   3   1      437.68      430.95      9.20 o 
   0   3   1      678.58      669.34     14.55 o 
   1   3   1       46.99       51.42      2.36 o 
   2   3   1       31.16       31.45      1.05 o 
   3   3   1      240.28      230.17     15.39 o 
   4   3   1      242.94      257.31     18.83 o 
   5   3   1       23.96       28.68      4.88 o 
  -5   4   1       11.39       20.12      4.20 o 
  -4   4   1      163.04      182.31     14.10 o 
  -3   4   1       45.09       48.58      2.71 o 
  -2   4   1       35.93       31.99      1.34 o 
  -1   4   1      152.22      159.88      4.17 o 
   0   4   1       96.21      107.41      3.09 o 
   1   4   1      158.94      153.61      3.70 o 
   2   4   1       44.29       40.20      1.27 o 
   3   4   1       76.33       73.01      3.67 o 
   4   4   1      139.77      147.37     11.54 o 
   5   4   1       38.28       49.98      5.83 o 
  -5   5   1       55.00       73.41      8.14 o 
  -4   5   1       90.14      104.43      9.23 o 
  -3   5   1      151.83      153.93      8.15 o 
  -2   5   1       17.11       20.33      2.01 o 
  -1   5   1       25.14       25.71      1.47 o 
   0   5   1       31.78       37.05      1.73 o 
   1   5   1       14.00       12.47      1.59 o 
   2   5   1       97.07       93.86      4.21 o 
   3   5   1        8.40        7.40      1.44 o 
   4   5   1      114.85      113.59      9.20 o 
  -4   6   1       52.67       49.11      4.99 o 
  -3   6   1       19.91       38.66      2.99 o 
  -2   6   1      100.92      115.90      6.11 o 
  -1   6   1       72.23       76.69      4.73 o 
   0   6   1       33.00       31.02      3.27 o 
   1   6   1       64.09       70.19      3.95 o 
   2   6   1      625.81      640.97     22.92 o 
   3   6   1       50.93       48.84      3.65 o 
   4   6   1       28.94       23.78      3.11 o 
  -3   7   1       12.11       13.12      1.92 o 
  -2   7   1       46.88       60.16      6.98 o 
  -1   7   1       38.91       44.37      3.13 o 
   0   7   1      200.28      195.44     11.12 o 
   1   7   1      170.62      168.28      7.14 o 
   2   7   1      191.83      211.72      9.23 o 
   3   7   1       36.10       34.53      3.05 o 
   1   8   1        2.63        3.55      1.33 o 
  -2  -8   2       12.88       16.71      4.15 o 
  -1  -8   2       58.62       65.59      4.66 o 
   0  -8   2      162.69      174.23     14.32 o 
   1  -8   2        3.24        5.54      4.86 o 
  -3  -7   2       86.65       89.85      5.89 o 
  -2  -7   2        6.35        6.04      2.64 o 
  -1  -7   2       15.32       13.18      2.91 o 
   0  -7   2      174.88      164.57      9.72 o 
   1  -7   2       55.89       58.80      4.25 o 
   2  -7   2        2.08        1.56      1.35 o 
   3  -7   2       14.07       17.20      2.81 o 
  -4  -6   2       14.07       13.55      3.91 o 
  -3  -6   2       63.04       65.94      4.77 o 
  -2  -6   2       18.44       17.79      2.05 o 
  -1  -6   2        3.89        4.44      1.84 o 
   0  -6   2       17.54       16.90      2.54 o 
   1  -6   2      286.81      285.04     12.14 o 
   2  -6   2      110.14      122.06      6.07 o 
   3  -6   2       96.33       90.42      7.34 o 
   4  -6   2       43.75       49.60      6.57 o 
  -5  -5   2       22.93       24.17      4.01 o 
  -4  -5   2      124.14      128.45     11.14 o 
  -3  -5   2       44.48       35.80      5.83 o 
  -2  -5   2      109.29      114.58      5.06 o 
  -1  -5   2       13.13       11.96      1.48 o 
   0  -5   2      302.42      311.52     12.11 o 
   1  -5   2      568.84      558.87     22.47 o 
   2  -5   2       54.93       56.31      3.45 o 
   3  -5   2       58.18       50.53      4.31 o 
   4  -5   2       21.42       22.92      5.52 o 
  -5  -4   2        4.37        6.60      2.86 o 
  -4  -4   2       19.85       18.28      3.74 o 
  -3  -4   2        2.11        6.64      2.65 o 
  -2  -4   2      103.93       97.66      2.93 o 
  -1  -4   2      643.22      657.32     15.99 o 
   0  -4   2      163.59      154.57      4.81 o 
   1  -4   2      187.26      174.13      5.64 o 
   2  -4   2       49.22       51.61      2.33 o 
   3  -4   2       52.90       44.81      4.21 o 
   4  -4   2       10.50        9.99      4.88 o 
   5  -4   2       26.27       25.56      6.10 o 
  -5  -3   2       18.95       15.11      3.24 o 
  -4  -3   2       17.64       14.42      3.15 o 
  -3  -3   2       42.52       45.70      4.54 o 
  -2  -3   2        6.95        6.10      0.80 o 
  -1  -3   2      498.97      507.90     12.38 o 
   0  -3   2      362.40      366.26      9.30 o 
   1  -3   2      360.47      345.42      9.07 o 
   2  -3   2      202.32      198.88      5.15 o 
   3  -3   2      310.62      284.07     12.78 o 
   4  -3   2        2.78        1.76      3.46 o 
   5  -3   2       76.32      104.92     12.09 o 
  -5  -2   2       84.19       50.88      6.25 o 
  -4  -2   2       49.05       47.40      4.65 o 
  -3  -2   2        8.71        6.61      1.87 o 
  -2  -2   2      575.75      596.90     26.93 o 
  -1  -2   2      935.38      923.39     21.73 o 
   0  -2   2      904.78      862.25     20.21 o 
   1  -2   2      640.15      671.58     16.70 o 
   2  -2   2      129.44      134.56      3.67 o 
   3  -2   2        8.50        5.30      1.20 o 
   4  -2   2       30.78       31.85      3.36 o 
   5  -2   2       25.45       19.43      2.62 o 
  -4  -1   2       90.23       81.86      3.92 o 
  -3  -1   2      228.02      241.07     11.12 o 
  -2  -1   2     1969.99     2034.90     70.86 o 
  -1  -1   2     2751.19     2752.76     70.34 o 
   0  -1   2       32.69       29.56      1.37 o 
   1  -1   2      257.26      242.02      6.53 o 
   2  -1   2      744.26      766.54     20.73 o 
   3  -1   2      314.83      324.79     20.99 o 
   4  -1   2       79.24      101.51      6.51 o 
   5  -1   2        7.58        6.61      2.37 o 
  -5   0   2       16.44       21.10      3.11 o 
  -4   0   2        1.98        1.21      0.67 o 
  -3   0   2       83.25       84.51     12.10 o 
  -2   0   2      229.09      243.48      9.90 o 
  -1   0   2     4428.11     4806.68    122.81 o 
   0   0   2      459.12      423.97      9.46 o 
   1   0   2      700.11      775.54     17.95 o 
   2   0   2       92.85       96.22      2.63 o 
   3   0   2      292.77      321.34     21.14 o 
   4   0   2        4.86        2.97      3.40 o 
   5   0   2        0.87        0.22      1.17 o 
  -6   1   2        2.58        0.01      0.55 o 
  -5   1   2       28.58       17.27      4.24 o 
  -4   1   2       89.41       87.17      7.11 o 
  -3   1   2      227.75      251.31     16.63 o 
  -2   1   2     1976.97     1998.73     62.36 o 
  -1   1   2     2757.41     2712.13     58.85 o 
   0   1   2       33.27       30.96      1.36 o 
   1   1   2      258.63      241.65      5.98 o 
   2   1   2      743.57      750.89     17.57 o 
   3   1   2      314.34      347.58     22.75 o 
   4   1   2       79.16      100.40      8.77 o 
   5   1   2        7.36        8.87      3.33 o 
  -6   2   2       63.32       59.79      5.72 o 
  -5   2   2       83.94      114.61      9.25 o 
  -3   2   2        8.43        7.84      2.75 o 
  -2   2   2      575.71      611.95     14.37 o 
  -1   2   2      937.28      904.65     19.75 o 
   0   2   2      908.07      878.54     18.36 o 
   1   2   2      642.73      669.61     13.85 o 
   2   2   2      128.23      131.69      3.01 o 
   3   2   2        8.36        4.87      0.87 o 
   4   2   2       30.14       34.14      4.88 o 
   5   2   2       25.89       32.78      5.35 o 
  -5   3   2       18.60       25.14      4.60 o 
  -3   3   2       42.84       48.82      5.53 o 
  -2   3   2        7.42        6.43      0.62 o 
  -1   3   2      499.87      529.00     12.39 o 
   0   3   2      364.16      355.65      7.53 o 
   1   3   2      357.91      341.96      6.90 o 
   2   3   2      203.49      195.90      4.08 o 
   3   3   2      313.14      272.68     15.71 o 
   4   3   2        2.79        2.32      2.28 o 
   5   3   2       77.00      121.35     10.75 o 
  -5   4   2        4.39        9.60      3.49 o 
  -4   4   2       19.48       17.03      4.04 o 
  -3   4   2        2.00        3.78      1.83 o 
  -2   4   2      103.11       96.12      2.78 o 
  -1   4   2      643.42      672.49     17.02 o 
   0   4   2      166.78      164.53      4.19 o 
   1   4   2      186.60      179.98      3.84 o 
   2   4   2       49.06       48.28      1.56 o 
   3   4   2       52.10       43.18      2.48 o 
   4   4   2       10.56        8.17      2.83 o 
   5   4   2       25.90       30.36      4.74 o 
  -5   5   2       23.53       24.80      4.18 o 
  -4   5   2      124.65      131.35     10.98 o 
  -3   5   2       44.75       35.93      6.68 o 
  -2   5   2      108.46      112.19      4.42 o 
  -1   5   2       13.13       11.21      1.05 o 
   0   5   2      302.87      297.32      9.29 o 
   1   5   2      570.52      564.07     20.08 o 
   2   5   2       56.20       56.66      3.29 o 
   3   5   2       58.51       46.77      2.68 o 
   4   5   2       21.95       19.20      3.29 o 
  -4   6   2       13.83        8.67      2.81 o 
  -3   6   2       62.02       64.49      4.15 o 
  -2   6   2       18.39       18.58      1.60 o 
  -1   6   2        4.16        5.35      1.53 o 
   0   6   2       17.60       17.56      2.30 o 
   1   6   2      286.35      274.20     10.44 o 
   2   6   2      108.89      118.20      5.23 o 
   3   6   2       96.66       83.06      5.25 o 
   4   6   2       44.05       30.79      3.32 o 
  -3   7   2       87.15       89.64      7.23 o 
  -2   7   2        6.40        5.70      2.07 o 
  -1   7   2       15.72       13.80      2.22 o 
   0   7   2      176.12      162.67      6.97 o 
   1   7   2       56.19       58.63      3.72 o 
   2   7   2        2.18        2.37      1.15 o 
   3   7   2       14.29       14.01      2.13 o 
  -2   8   2       13.30       18.22      4.15 o 
  -1   8   2       58.79       64.19      3.36 o 
   0   8   2      161.49      173.24      7.99 o 
   1   8   2        3.25        3.35      1.29 o 
  -1  -8   3       60.08       57.40      6.83 o 
   0  -8   3      133.46      139.16      8.66 o 
   1  -8   3       43.30       47.39      4.57 o 
  -3  -7   3       22.06       20.55      2.68 o 
  -2  -7   3       51.88       64.24      6.99 o 
  -1  -7   3       88.76       90.38      6.35 o 
   0  -7   3       23.00       24.33      3.59 o 
   1  -7   3       16.33       18.27      2.56 o 
   2  -7   3       10.40        9.87      1.91 o 
  -4  -6   3       52.62       56.75      5.95 o 
  -3  -6   3       13.20       12.15      1.66 o 
  -2  -6   3        4.78        7.20      2.49 o 
  -1  -6   3       80.35       82.58      4.90 o 
   0  -6   3        0.23        0.74      1.23 o 
   1  -6   3      267.34      269.28     11.52 o 
   2  -6   3       59.38       55.59      3.78 o 
   3  -6   3      115.19      117.95     10.44 o 
  -5  -5   3        8.16        5.45      2.15 o 
  -4  -5   3      135.54      130.74     10.48 o 
  -3  -5   3       89.95       89.86      5.24 o 
  -2  -5   3        7.38        4.76      1.21 o 
  -1  -5   3        1.82        2.44      0.97 o 
   0  -5   3      125.45      112.76      4.85 o 
   1  -5   3      357.90      373.98     15.07 o 
   2  -5   3       37.79       35.26      3.01 o 
   3  -5   3      191.10      163.80     19.47 o 
   4  -5   3       29.01       34.53      6.13 o 
  -4  -4   3       41.68       50.41      5.04 o 
  -3  -4   3        8.51        8.78      3.38 o 
  -2  -4   3      563.03      619.06     18.83 o 
  -1  -4   3       66.02       67.34      2.56 o 
   0  -4   3       54.47       49.76      2.20 o 
   1  -4   3      348.73      353.59      9.22 o 
   2  -4   3       93.58       91.43      3.70 o 
   3  -4   3        8.44       10.80      2.45 o 
   4  -4   3       61.75       67.34      9.51 o 
  -4  -3   3      112.71      115.08      8.46 o 
  -3  -3   3        7.93        7.66      2.04 o 
  -2  -3   3      429.41      428.48     10.62 o 
  -1  -3   3      385.33      405.26      9.60 o 
   0  -3   3      438.81      443.95     11.34 o 
   1  -3   3      552.18      568.52     14.79 o 
   2  -3   3      142.41      147.93      4.12 o 
   3  -3   3       42.25       36.63      4.29 o 
   4  -3   3       34.24       37.36      7.40 o 
   5  -3   3      104.43      125.32     13.20 o 
  -4  -2   3      141.95      106.84      7.08 o 
  -3  -2   3       77.38       69.34      4.79 o 
  -2  -2   3       95.52       92.98      2.53 o 
  -1  -2   3       87.48       89.94      2.46 o 
   0  -2   3       53.46       63.79      2.36 o 
   1  -2   3      597.89      676.46     17.70 o 
   2  -2   3      532.04      579.79     14.78 o 
   3  -2   3       44.08       37.34      4.00 o 
   4  -2   3       24.15       26.60      3.62 o 
   5  -2   3        0.12        0.04      0.95 o 
  -3  -1   3      256.35      275.43     13.93 o 
  -2  -1   3      798.95      734.23     39.59 o 
  -1  -1   3      255.30      236.34      5.13 o 
   0  -1   3      516.40      548.18     12.51 o 
   1  -1   3     1610.45     1774.24     48.16 o 
   2  -1   3      520.06      598.46     16.42 o 
   3  -1   3      126.86      120.02      8.90 o 
   4  -1   3       24.42       31.76      3.91 o 
   5  -1   3      234.28      248.94     51.50 o 
  -5   0   3       26.20       20.11      2.77 o 
  -4   0   3       16.71       16.56      2.32 o 
  -2   0   3        8.88       10.64      0.47 o 
  -1   0   3      245.19      232.16      6.50 o 
   0   0   3     1048.31     1047.20     25.26 o 
   1   0   3        6.87        7.14      0.91 o 
   2   0   3       30.12       33.41      1.62 o 
   3   0   3       18.89       20.20      3.77 o 
   4   0   3       45.87       54.91      6.13 o 
   5   0   3       30.52       39.60     11.45 o 
  -5   1   3       28.81       14.72      3.53 o 
  -3   1   3      257.20      251.41     16.54 o 
  -2   1   3      797.01      868.65     33.62 o 
  -1   1   3      254.59      234.88      4.60 o 
   0   1   3      521.44      536.65     11.56 o 
   1   1   3     1611.06     1818.75     45.97 o 
   2   1   3      521.91      591.72     13.93 o 
   3   1   3      128.05      127.49      9.61 o 
   4   1   3       24.96       36.52      5.57 o 
   5   1   3      234.59      314.03     22.65 o 
  -6   2   3       17.74       14.66      2.24 o 
  -5   2   3       34.84       38.65      5.14 o 
  -3   2   3       77.91       80.57      7.01 o 
  -2   2   3       96.45       96.68      2.23 o 
  -1   2   3       87.04       92.66      2.34 o 
   0   2   3       53.24       62.55      1.85 o 
   1   2   3      595.15      662.66     14.32 o 
   2   2   3      527.65      558.93     12.40 o 
   3   2   3       44.22       49.47      4.77 o 
   4   2   3       23.97       29.62      4.97 o 
   5   2   3        0.10        0.12      1.50 o 
  -5   3   3       29.97       36.74      5.52 o 
  -2   3   3      428.56      441.51      9.92 o 
  -1   3   3      383.82      398.52      8.47 o 
   0   3   3      439.90      423.05      8.43 o 
   1   3   3      554.96      564.95     12.15 o 
   2   3   3      142.17      144.16      3.33 o 
   3   3   3       42.70       31.25      3.34 o 
   4   3   3       34.29       38.10      5.35 o 
   5   3   3      103.63      142.47     11.38 o 
  -5   4   3       48.70       70.62      7.75 o 
  -2   4   3      565.36      623.56     17.08 o 
  -1   4   3       66.38       66.41      2.02 o 
   0   4   3       53.61       49.87      1.86 o 
   1   4   3      347.96      331.52      7.42 o 
   2   4   3       92.28       89.34      3.56 o 
   3   4   3        8.49       10.63      1.44 o 
   4   4   3       62.59       73.16      6.96 o 
  -5   5   3        7.90        8.59      3.17 o 
  -3   5   3       89.66       88.77      4.89 o 
  -2   5   3        7.58        5.08      1.15 o 
  -1   5   3        1.85        3.13      1.18 o 
   0   5   3      124.19      117.29      4.33 o 
   1   5   3      355.41      354.83     13.04 o 
   2   5   3       37.64       34.44      2.69 o 
   3   5   3      191.45      142.48      6.46 o 
   4   5   3       29.31       28.61      3.47 o 
  -4   6   3       52.99       51.12      5.79 o 
  -3   6   3       13.73       11.26      4.41 o 
  -2   6   3        5.00        8.29      2.49 o 
  -1   6   3       80.16       79.22      4.11 o 
   0   6   3        0.25        1.45      1.31 o 
   1   6   3      267.73      272.95     10.65 o 
   2   6   3       59.25       54.94      3.31 o 
   3   6   3      115.55      104.01      6.22 o 
  -3   7   3       21.64       16.14      5.75 o 
  -2   7   3       52.19       65.60      5.19 o 
  -1   7   3       89.52       92.42      4.55 o 
   0   7   3       23.33       24.43      2.63 o 
   1   7   3       16.52       18.30      2.46 o 
   2   7   3       10.22        9.43      1.62 o 
  -1   8   3       60.23       56.58      3.68 o 
   0   8   3      133.67      133.09      5.78 o 
   1   8   3       42.79       47.81      3.12 o 
   0  -8   4       16.27       16.08      3.39 o 
  -3  -7   4       10.27        9.57      2.45 o 
  -2  -7   4       13.28       14.26      3.73 o 
  -1  -7   4      154.08      161.65      9.77 o 
   0  -7   4       85.29       87.20      6.57 o 
   1  -7   4       23.87       24.66      2.86 o 
   2  -7   4       55.78       47.63      7.57 o 
  -4  -6   4       60.20       60.22      6.09 o 
  -3  -6   4       13.55        9.95      2.14 o 
  -2  -6   4       25.16       23.79      3.38 o 
  -1  -6   4      154.46      152.84      9.10 o 
   0  -6   4       12.93       12.23      3.13 o 
   1  -6   4        8.97        7.90      1.92 o 
   2  -6   4       44.04       40.24      3.15 o 
   3  -6   4        6.62        6.19      2.05 o 
  -4  -5   4      122.93      127.91     10.54 o 
  -3  -5   4       47.49       45.04      3.22 o 
  -2  -5   4       29.40       31.49      2.76 o 
  -1  -5   4       22.30       21.43      2.12 o 
   0  -5   4        9.12        7.30      1.30 o 
   1  -5   4      165.95      154.40      9.08 o 
   2  -5   4       17.86       18.01      2.27 o 
   3  -5   4      161.43      138.34     17.66 o 
   4  -5   4       90.12       87.27      8.99 o 
  -4  -4   4       59.25       45.75      4.25 o 
  -3  -4   4       34.32       35.88      4.06 o 
  -2  -4   4      405.16      419.17     12.93 o 
  -1  -4   4       72.34       74.80      2.96 o 
   0  -4   4      153.51      151.23      4.76 o 
   1  -4   4      149.80      160.67      5.98 o 
   2  -4   4       61.25       56.62      2.96 o 
   3  -4   4       89.42       71.58     10.98 o 
   4  -4   4       24.47       30.11      6.36 o 
  -3  -3   4      144.98      126.92      8.13 o 
  -2  -3   4      184.30      177.37      5.00 o 
  -1  -3   4      214.07      227.55      6.12 o 
   0  -3   4      330.68      397.20     10.42 o 
   1  -3   4      342.80      368.93      9.59 o 
   2  -3   4       32.00       33.27      2.10 o 
   3  -3   4       34.29       29.47      3.25 o 
   4  -3   4        3.08        2.14      1.51 o 
  -3  -2   4      305.63      303.00     18.28 o 
  -2  -2   4       20.88       23.65      2.03 o 
  -1  -2   4      369.61      358.87      8.54 o 
   0  -2   4     2774.74     3130.60     92.37 o 
   1  -2   4      864.39      996.88     26.62 o 
   2  -2   4      211.71      217.70      5.82 o 
   3  -2   4       91.36       93.87      6.45 o 
   4  -2   4       49.99       50.33      8.02 o 
   5  -2   4       28.23       28.83      3.55 o 
  -3  -1   4       35.51       31.23      2.52 o 
  -2  -1   4       79.55       76.93      2.61 o 
  -1  -1   4       11.12       11.06      0.87 o 
   0  -1   4       87.50       78.38      2.43 o 
   1  -1   4      624.98      693.09     16.91 o 
   2  -1   4      174.12      183.35      5.36 o 
   3  -1   4       37.06       27.82      4.04 o 
   4  -1   4       14.91       18.90      3.64 o 
   5  -1   4       39.26       52.46      9.38 o 
  -3   0   4     1433.00     1571.93    111.64 o 
  -2   0   4      165.45      135.45      3.95 o 
  -1   0   4       14.33       12.26      1.01 o 
   0   0   4      992.45     1093.51     26.54 o 
   1   0   4      459.00      476.69     11.56 o 
   2   0   4        1.84        4.03      0.74 o 
   3   0   4       29.20       25.30      4.13 o 
   4   0   4       22.21       24.30      4.97 o 
   5   0   4      237.73      260.54     59.28 o 
  -3   1   4       35.80       42.71      4.10 o 
  -2   1   4       80.22       75.39      3.91 o 
  -1   1   4       10.81        9.63      0.74 o 
   0   1   4       86.22       77.20      2.24 o 
   1   1   4      625.31      692.21     16.85 o 
   2   1   4      172.67      180.59      4.45 o 
   3   1   4       36.90       43.39      4.72 o 
   4   1   4       15.11       19.33      4.35 o 
   5   1   4       38.74       58.60      7.22 o 
  -5   2   4        8.74        9.77      2.63 o 
  -3   2   4      305.44      348.41     23.07 o 
  -2   2   4       20.67       24.14      2.04 o 
  -1   2   4      373.41      363.72      7.66 o 
   0   2   4     2771.09     3129.75     77.32 o 
   1   2   4      866.71      998.89     22.22 o 
   2   2   4      212.48      216.48      5.07 o 
   3   2   4       91.08      106.07      8.87 o 
   4   2   4       49.94       58.61      6.46 o 
   5   2   4       28.25       33.77      5.20 o 
  -5   3   4        4.68       10.97      3.47 o 
  -2   3   4      185.13      177.38      4.81 o 
  -1   3   4      214.34      222.02      5.22 o 
   0   3   4      328.50      378.41      8.18 o 
   1   3   4      341.83      352.64      8.09 o 
   2   3   4       32.86       33.26      1.54 o 
   3   3   4       34.56       26.87      5.11 o 
   4   3   4        3.10        2.40      2.29 o 
  -5   4   4       22.68       33.77      5.49 o 
  -2   4   4      407.22      414.80     12.40 o 
  -1   4   4       72.02       78.17      2.52 o 
   0   4   4      153.42      156.31      4.05 o 
   1   4   4      147.89      153.95      5.51 o 
   2   4   4       61.17       57.48      2.81 o 
   3   4   4       89.60       71.61     11.95 o 
   4   4   4       25.12       27.94      3.79 o 
  -5   5   4        7.56        9.97      3.55 o 
  -3   5   4       47.76       42.71      3.14 o 
  -2   5   4       29.14       31.06      2.26 o 
  -1   5   4       22.67       22.86      2.20 o 
   0   5   4        9.02        8.03      1.86 o 
   1   5   4      166.29      164.69      7.13 o 
   2   5   4       17.50       19.05      2.34 o 
   3   5   4      162.13      105.13      6.35 o 
   4   5   4       90.42       69.07      5.66 o 
  -4   6   4       59.05       54.51      6.16 o 
  -3   6   4       13.67       12.93      1.94 o 
  -2   6   4       24.69       23.55      4.54 o 
  -1   6   4      155.81      162.10      6.91 o 
   0   6   4       12.43       11.99      2.56 o 
   1   6   4        8.74        8.58      2.05 o 
   2   6   4       44.12       44.12      3.05 o 
   3   6   4        6.64        4.52      1.59 o 
  -3   7   4       10.00        8.76      2.43 o 
  -2   7   4       13.20       13.50      2.87 o 
  -1   7   4      154.01      162.07      7.30 o 
   0   7   4       85.08       83.68      4.57 o 
   1   7   4       23.75       25.67      2.67 o 
   2   7   4       56.40       53.56      5.88 o 
   0   8   4       16.50       15.69      2.00 o 
  -2  -7   5       45.19       49.33      5.96 o 
  -1  -7   5       60.84       64.90      5.39 o 
   0  -7   5       24.53       24.13      3.62 o 
   1  -7   5       10.20       12.30      2.95 o 
  -3  -6   5        2.23        2.76      2.49 o 
  -2  -6   5       49.86       59.75      6.47 o 
  -1  -6   5      203.18      221.90     12.60 o 
   0  -6   5       15.09       11.73      1.98 o 
   1  -6   5       26.09       26.38      3.79 o 
   2  -6   5      118.19      103.68      9.31 o 
   3  -6   5       30.29       26.03      2.97 o 
  -3  -5   5        6.17        7.12      1.57 o 
  -2  -5   5        1.83        1.19      1.84 o 
  -1  -5   5       10.77       12.36      1.99 o 
   0  -5   5      182.00      183.69      8.57 o 
   1  -5   5       98.71       89.70      3.98 o 
   2  -5   5       38.80       36.65      3.21 o 
   3  -5   5       44.71       38.22      4.22 o 
  -3  -4   5      102.43       97.55      7.33 o 
  -2  -4   5      215.11      205.48     10.21 o 
  -1  -4   5      268.55      295.57     12.12 o 
   0  -4   5      107.31      113.82      5.62 o 
   1  -4   5      771.86      796.22     30.00 o 
   2  -4   5        2.98        3.97      1.18 o 
   3  -4   5       55.81       47.70      4.14 o 
   4  -4   5       59.88       57.36      7.73 o 
  -2  -3   5       13.67       10.94      1.28 o 
  -1  -3   5       64.02       64.50      2.92 o 
   0  -3   5      405.81      413.34     11.55 o 
   1  -3   5       99.49      108.05      3.52 o 
   2  -3   5        6.28        4.76      1.29 o 
   3  -3   5       39.77       36.79      3.30 o 
   4  -3   5       15.39       15.28      2.46 o 
  -2  -2   5      173.08      169.36      7.37 o 
  -1  -2   5      290.23      291.57      8.48 o 
   0  -2   5      398.11      418.97     12.40 o 
   1  -2   5       87.61       83.54      2.84 o 
   2  -2   5       37.75       36.51      2.29 o 
   3  -2   5      187.82      171.85     23.72 o 
   4  -2   5       50.18       55.92      7.59 o 
  -2  -1   5        3.69        2.42      0.55 o 
  -1  -1   5       85.50       88.70      2.87 o 
   0  -1   5       87.42       85.76      2.87 o 
   1  -1   5        9.04       13.54      1.21 o 
   2  -1   5       89.54       86.18      3.19 o 
   3  -1   5      121.90       89.94      8.46 o 
   4  -1   5       79.45       89.05     14.56 o 
   5  -1   5       10.97       16.07      4.10 o 
  -3   0   5       12.69        9.14      1.77 o 
  -2   0   5      710.62      646.30     16.14 o 
  -1   0   5      723.27      790.41     18.93 o 
   0   0   5       36.99       34.12      1.63 o 
   1   0   5      122.86      122.31      3.69 o 
   2   0   5       16.25       18.54      1.43 o 
   3   0   5      230.97      240.01     18.14 o 
   4   0   5      168.93      217.77     17.83 o 
   5   0   5        1.13        1.83      2.03 o 
  -3   1   5      131.03      130.21      9.13 o 
  -2   1   5        3.68        2.82      0.51 o 
  -1   1   5       85.50       86.00      2.58 o 
   0   1   5       87.58       88.14      2.74 o 
   1   1   5        8.82       12.67      1.16 o 
   2   1   5       89.32       87.15      3.37 o 
   4   1   5       79.45       91.34      9.37 o 
   5   1   5       10.84       13.52      5.46 o 
  -2   2   5      173.49      188.49      5.90 o 
  -1   2   5      291.83      300.66      7.50 o 
   0   2   5      396.73      422.61      9.32 o 
   1   2   5       88.26       88.34      2.69 o 
   2   2   5       37.47       36.70      1.92 o 
   4   2   5       51.18       58.82      6.72 o 
  -5   3   5       28.02       17.11      2.96 o 
  -2   3   5       13.48       10.96      1.14 o 
  -1   3   5       63.56       62.28      2.16 o 
   0   3   5      405.65      423.96      9.81 o 
   1   3   5       99.25      106.00      2.98 o 
   2   3   5        6.82        5.45      1.16 o 
   3   3   5       39.97       30.02      6.12 o 
   4   3   5       15.42       16.11      3.58 o 
  -5   4   5       62.68       72.10      9.02 o 
  -2   4   5      215.83      182.53     11.08 o 
  -1   4   5      269.95      286.81      9.56 o 
   0   4   5      108.23      111.44      5.37 o 
   1   4   5      768.72      812.00     30.50 o 
   2   4   5        2.92        2.95      1.52 o 
   3   4   5       55.48       40.69      5.85 o 
   4   4   5       59.54       59.00      5.70 o 
  -2   5   5        1.73        1.54      1.86 o 
  -1   5   5       10.74       13.16      1.98 o 
   0   5   5      181.56      188.91      8.07 o 
   1   5   5       99.12       96.34      5.09 o 
   2   5   5       38.96       39.01      3.00 o 
   3   5   5       44.95       32.62      3.45 o 
  -3   6   5        2.35        3.81      1.58 o 
  -2   6   5       50.38       62.80      5.55 o 
  -1   6   5      203.23      225.69     10.52 o 
   0   6   5       14.51       14.19      2.34 o 
   1   6   5       26.59       27.51      2.90 o 
   2   6   5      118.91      120.12      7.48 o 
   3   6   5       30.26       19.02      2.51 o 
  -2   7   5       45.19       51.93      4.78 o 
  -1   7   5       60.24       61.93      3.65 o 
   0   7   5       24.11       24.78      2.62 o 
   1   7   5       10.23       12.00      2.15 o 
  -2  -7   6       49.44       64.75      6.88 o 
  -1  -7   6       18.18       17.93      3.10 o 
   0  -7   6       11.59       11.23      2.81 o 
   1  -7   6        0.82        1.62      1.81 o 
  -3  -6   6       29.10       22.22      3.27 o 
  -2  -6   6       40.07       42.72      5.46 o 
  -1  -6   6        8.48        8.33      1.84 o 
   0  -6   6      218.59      215.24     10.20 o 
   1  -6   6       42.22       44.33      4.76 o 
   2  -6   6       17.98       14.98      4.59 o 
  -2  -5   6       73.31       72.75      7.06 o 
  -1  -5   6      152.20      162.89      7.74 o 
   0  -5   6      309.86      329.18     14.24 o 
   1  -5   6       50.98       48.78      3.60 o 
   2  -5   6        9.52        6.90      1.27 o 
   3  -5   6       30.85       23.65      2.90 o 
  -2  -4   6      191.44      220.75     17.15 o 
  -1  -4   6       85.13       91.93      5.28 o 
   0  -4   6       33.25       36.24      3.14 o 
   1  -4   6      213.38      222.84     11.23 o 
   2  -4   6       96.30       80.94      6.90 o 
   3  -4   6        6.14        5.31      1.43 o 
  -2  -3   6      254.62      238.56     36.91 o 
  -1  -3   6      132.62      151.49      6.05 o 
   0  -3   6       15.89       14.07      2.24 o 
   1  -3   6      123.87      140.94      7.02 o 
   2  -3   6      182.97      164.01     13.98 o 
   3  -3   6       28.30       26.16      3.93 o 
   4  -3   6        9.28       11.56      2.71 o 
  -2  -2   6       10.04       11.53      1.72 o 
  -1  -2   6      538.93      569.45     19.86 o 
   0  -2   6       40.02       43.38      2.87 o 
   1  -2   6       16.10       16.94      2.43 o 
   2  -2   6       35.90       29.92      2.47 o 
   3  -2   6      197.13      140.25      8.43 o 
   4  -2   6       20.50       27.19      7.23 o 
  -2  -1   6        4.04        3.48      0.59 o 
  -1  -1   6       35.97       38.42      1.66 o 
   0  -1   6       21.38       24.11      1.39 o 
   1  -1   6      261.07      293.64      7.41 o 
   2  -1   6      100.39      102.32      6.03 o 
   3  -1   6       43.72       36.40      6.58 o 
   4  -1   6       11.75       18.66      3.51 o 
  -3   0   6       28.24       24.73      3.41 o 
  -2   0   6      184.88      191.63      5.22 o 
  -1   0   6       21.44       22.34      1.24 o 
   0   0   6      253.36      259.81      6.42 o 
   1   0   6       88.90       95.20      3.02 o 
   2   0   6        1.21        0.73      0.99 o 
   3   0   6        1.33        0.84      0.85 o 
   4   0   6      113.11      123.55     29.88 o 
  -5   1   6        2.53        0.08      0.59 o 
  -2   1   6        4.12        3.23      0.52 o 
  -1   1   6       35.69       40.38      1.72 o 
   0   1   6       21.82       23.95      1.44 o 
   1   1   6      259.40      282.43      6.72 o 
   2   1   6      101.35      104.54      4.37 o 
   3   1   6       43.86       34.53     14.74 o 
   4   1   6       11.80       21.55      5.43 o 
  -2   2   6       10.07       10.04      1.15 o 
  -1   2   6      537.01      573.53     15.26 o 
   0   2   6       40.42       40.64      1.56 o 
   1   2   6       15.96       16.89      1.79 o 
   2   2   6       35.60       33.76      2.39 o 
   4   2   6       20.21       29.17      5.48 o 
  -2   3   6      254.91      207.37     16.79 o 
  -1   3   6      133.68      137.93      5.14 o 
   0   3   6       15.62       11.82      1.81 o 
   1   3   6      124.43      137.48      6.48 o 
   2   3   6      183.65      187.50      6.90 o 
   3   3   6       28.22       20.94      4.57 o 
   4   3   6        9.05       13.53      3.55 o 
  -2   4   6      191.70      211.29     12.60 o 
  -1   4   6       84.90       88.26      4.57 o 
   0   4   6       33.02       35.18      3.12 o 
   1   4   6      214.28      215.43      9.30 o 
   2   4   6       96.35       88.03      4.93 o 
   3   4   6        6.18        3.76      1.21 o 
  -2   5   6       73.47       76.11      6.18 o 
  -1   5   6      151.46      156.01      7.18 o 
   0   5   6      309.86      327.44     13.24 o 
   1   5   6       51.43       50.23      3.80 o 
   2   5   6        9.53       10.03      1.90 o 
   3   5   6       31.10       18.35      2.48 o 
  -3   6   6       28.86       23.44      2.46 o 
  -2   6   6       40.02       41.82      4.64 o 
  -1   6   6        8.81        9.25      1.89 o 
   0   6   6      218.25      232.10      9.66 o 
   1   6   6       41.52       44.69      3.48 o 
   2   6   6       17.75       18.17      2.23 o 
  -2   7   6       49.23       68.59      5.97 o 
  -1   7   6       18.58       17.49      2.04 o 
   0   7   6       12.03       11.42      2.06 o 
   1   7   6        0.81        1.81      1.31 o 
  -3  -6   7        1.59        0.69      1.23 o 
  -2  -6   7       27.65       28.82      4.80 o 
  -1  -6   7       32.05       28.65      2.80 o 
   0  -6   7       55.14       56.80      3.75 o 
   1  -6   7       15.92       15.54      1.85 o 
  -2  -5   7        0.77        0.76      1.48 o 
  -1  -5   7      163.63      178.87     11.84 o 
   0  -5   7      146.08      145.80      7.45 o 
   1  -5   7       22.35       25.90      2.84 o 
   2  -5   7        3.01        0.72      0.94 o 
  -2  -4   7      230.34      272.17     39.29 o 
  -1  -4   7        7.26        8.92      2.20 o 
   0  -4   7       46.47       52.98      4.09 o 
   1  -4   7       88.30       89.63      5.50 o 
   2  -4   7        6.26        4.99      1.86 o 
   3  -4   7        0.55        0.72      0.86 o 
  -2  -3   7      207.77      170.56     21.69 o 
  -1  -3   7      175.14      196.68     14.82 o 
   0  -3   7       14.91       17.04      2.75 o 
   1  -3   7       41.76       47.34      3.88 o 
   2  -3   7       21.88       22.21      2.79 o 
   3  -3   7        7.75        5.99      2.11 o 
  -2  -2   7       13.79       13.50      1.53 o 
  -1  -2   7       72.05       75.27      5.88 o 
   0  -2   7       60.90       65.90      4.30 o 
   1  -2   7       23.61       25.91      3.02 o 
   2  -2   7      109.81      114.56     12.69 o 
   3  -2   7       43.59       33.23      8.40 o 
   4  -2   7        2.28        1.11      1.47 o 
  -2  -1   7       12.61       14.71      2.06 o 
  -1  -1   7       44.65       45.36      2.09 o 
   0  -1   7       13.49       15.78      1.50 o 
   1  -1   7      382.20      421.49     18.23 o 
   2  -1   7      589.06      579.64     51.45 o 
   3  -1   7       28.25       22.66      6.22 o 
   4  -1   7       12.07       12.51      4.20 o 
  -2   0   7       12.79       16.56      1.11 o 
  -1   0   7        8.44        8.89      0.98 o 
   0   0   7       22.65       21.35      1.37 o 
   1   0   7       94.60       97.45      4.69 o 
   2   0   7      176.27      157.29      7.94 o 
   3   0   7        3.52        1.44      0.84 o 
   4   0   7       13.12       18.16      6.07 o 
  -2   1   7       12.50       13.11      1.50 o 
  -1   1   7       44.98       46.48      1.80 o 
   0   1   7       13.23       13.97      1.74 o 
   1   1   7      382.24      443.36     16.60 o 
   2   1   7      590.26      580.73     30.29 o 
   3   1   7       28.21       18.47      5.96 o 
   4   1   7       11.95        7.51      2.51 o 
  -2   2   7       13.68        9.83      1.36 o 
  -1   2   7       71.19       64.60      3.68 o 
   0   2   7       60.49       61.49      3.91 o 
   1   2   7       23.35       25.12      2.19 o 
   2   2   7      110.54      118.02      5.19 o 
   3   2   7       43.83       29.39     10.55 o 
   4   2   7        2.24        1.46      2.15 o 
  -2   3   7      207.73      198.96     12.26 o 
  -1   3   7      174.98      183.89      8.06 o 
   0   3   7       14.90       16.95      2.59 o 
   1   3   7       41.31       44.88      3.88 o 
   2   3   7       21.26       19.40      1.99 o 
   3   3   7        7.74        4.69      1.90 o 
  -2   4   7      231.07      241.84     14.69 o 
  -1   4   7        7.08        8.77      1.85 o 
   0   4   7       46.38       50.98      3.88 o 
   1   4   7       89.22       91.73      5.47 o 
   2   4   7        6.19        2.90      2.00 o 
   3   4   7        0.57        0.36      1.02 o 
  -2   5   7        0.85        0.87      1.88 o 
  -1   5   7      164.13      158.79     11.70 o 
   0   5   7      145.99      141.66      7.03 o 
   1   5   7       22.25       25.45      2.96 o 
   2   5   7        2.78        0.76      1.09 o 
  -2   6   7       27.76       30.68      4.00 o 
  -1   6   7       31.44       27.05      3.29 o 
   0   6   7       55.93       59.15      3.89 o 
   1   6   7       15.95       18.05      2.45 o 
  -2  -6   8        7.59        6.20      2.77 o 
  -1  -6   8       51.10       44.75      5.52 o 
   0  -6   8       12.85       10.81      1.88 o 
  -2  -5   8       10.59       12.68      3.15 o 
  -1  -5   8       19.42       26.04      2.96 o 
   0  -5   8       54.15       59.50      4.23 o 
   1  -5   8       16.42       20.97      2.87 o 
  -2  -4   8      189.32      200.81     38.00 o 
  -1  -4   8      107.12      127.94     13.61 o 
   0  -4   8       18.10       21.07      2.87 o 
   1  -4   8        3.47        2.94      1.76 o 
   2  -4   8        2.64        1.65      1.36 o 
  -2  -3   8       22.72       20.79      4.81 o 
  -1  -3   8       68.63       78.72      6.23 o 
   0  -3   8       71.70       78.33      5.25 o 
   1  -3   8       46.24       49.71      4.24 o 
   2  -3   8       38.24       33.01      4.75 o 
   3  -3   8        8.92        8.17      3.65 o 
  -3  -2   8      182.42      194.65     14.54 o 
  -2  -2   8        2.39        3.57      1.47 o 
  -1  -2   8        2.61        2.96      1.62 o 
   0  -2   8      156.97      184.78     15.08 o 
   1  -2   8       12.46       13.28      2.79 o 
   2  -2   8       93.61       85.69     10.91 o 
   3  -2   8       11.50        9.19      3.79 o 
  -2  -1   8       16.11       16.25      2.38 o 
  -1  -1   8       39.87       40.10      2.20 o 
   0  -1   8       48.97       52.96      3.93 o 
   1  -1   8      386.76      422.91     30.76 o 
   2  -1   8       63.27       67.22      6.75 o 
   3  -1   8        9.93        7.41      1.80 o 
  -2   0   8        0.01        0.22      0.80 o 
  -1   0   8       76.89       79.81      3.88 o 
   0   0   8       83.71       88.03      4.37 o 
   1   0   8       13.57       17.88      2.60 o 
   2   0   8      118.00      115.79      6.78 o 
   3   0   8       19.44       12.30      3.09 o 
  -2   1   8       16.40       11.70      1.83 o 
  -1   1   8       40.08       34.60      3.06 o 
   0   1   8       48.94       49.98      2.77 o 
   1   1   8      385.25      420.68     14.47 o 
   2   1   8       62.78       67.49      5.53 o 
   3   1   8        9.82        8.19      2.83 o 
  -2   2   8        2.21        1.73      0.91 o 
  -1   2   8        2.47        1.93      1.39 o 
   0   2   8      157.07      167.25      8.03 o 
   1   2   8       12.46       13.20      1.80 o 
   2   2   8       93.61       86.39      6.03 o 
   3   2   8       11.58        8.75      3.71 o 
  -2   3   8       22.96       13.66      2.99 o 
  -1   3   8       68.72       62.88      4.12 o 
   0   3   8       71.80       74.38      4.93 o 
   1   3   8       46.67       47.05      4.08 o 
   2   3   8       37.95       28.37      3.06 o 
   3   3   8        8.42        6.16      1.91 o 
  -2   4   8      188.04      174.19     11.79 o 
  -1   4   8      107.40      107.17     10.68 o 
   0   4   8       17.85       17.31      2.69 o 
   1   4   8        3.38        2.99      1.75 o 
   2   4   8        2.82        1.81      1.39 o 
  -2   5   8       10.43       10.91      3.20 o 
  -1   5   8       19.43       19.10      2.78 o 
   0   5   8       54.47       52.26      4.07 o 
   1   5   8       16.41       18.01      3.04 o 
  -2   6   8        7.57        6.69      2.45 o 
  -1   6   8       50.83       40.76      6.47 o 
   0   6   8       12.99       10.47      1.91 o 
  -2  -5   9        6.14        5.25      2.64 o 
  -1  -5   9       19.12       21.39      3.24 o 
   0  -5   9       17.17       21.87      2.69 o 
  -2  -4   9       74.84       82.99     23.27 o 
  -1  -4   9       14.58       20.06      4.11 o 
   0  -4   9        3.55        2.91      1.85 o 
   1  -4   9       13.34       16.87      3.75 o 
  -2  -3   9       31.39       32.12      9.63 o 
  -1  -3   9       27.99       33.27      4.02 o 
   0  -3   9      135.98      159.21     17.59 o 
   1  -3   9       22.56       22.18      3.18 o 
   2  -3   9        5.80        5.42      1.72 o 
  -2  -2   9        1.89        2.26      1.34 o 
  -1  -2   9       91.66      107.54     15.63 o 
   0  -2   9       26.10       30.36      3.57 o 
   1  -2   9      131.53      140.46     10.19 o 
   2  -2   9        8.67        7.64      2.33 o 
  -2  -1   9        5.63        4.56      1.61 o 
  -1  -1   9       15.07       13.71      2.36 o 
   0  -1   9        4.50        3.94      2.04 o 
   1  -1   9       43.91       51.39      4.82 o 
   2  -1   9       40.35       41.69      6.12 o 
   3  -1   9        3.87        1.37      0.96 o 
  -2   0   9        6.28        4.26      1.33 o 
  -1   0   9       28.00       30.28      2.90 o 
   0   0   9      207.82      231.74      9.78 o 
   1   0   9      125.49      155.68     11.38 o 
   2   0   9       15.78       12.87      2.33 o 
   3   0   9        7.10        4.04      1.18 o 
  -2   1   9        5.62        3.91      1.56 o 
  -1   1   9       15.32       11.74      2.14 o 
   0   1   9        4.75        3.89      1.29 o 
   1   1   9       44.20       50.10      3.53 o 
   2   1   9       39.92       37.96      2.84 o 
   3   1   9        3.81        1.61      0.86 o 
  -2   2   9        1.84        1.07      0.92 o 
  -1   2   9       91.68       86.88      8.57 o 
   0   2   9       27.00       27.44      3.20 o 
   1   2   9      131.33      128.25      6.93 o 
   2   2   9        8.49        6.72      1.43 o 
  -2   3   9       31.44       27.00      4.66 o 
  -1   3   9       28.04       25.36      2.89 o 
   0   3   9      136.15      136.28      7.35 o 
   1   3   9       22.53       20.12      3.04 o 
   2   3   9        5.88        3.39      1.68 o 
  -2   4   9       74.13       66.40      6.55 o 
  -1   4   9       14.32       14.25      2.42 o 
   0   4   9        3.51        1.98      1.76 o 
   1   4   9       13.37       14.28      2.55 o 
  -2   5   9        6.25        6.21      2.55 o 
  -1   5   9       19.15       14.41      2.18 o 
   0   5   9       16.88       17.80      2.56 o 
  -2  -4  10       48.17       42.31      5.18 o 
  -1  -4  10        8.61        8.21      2.31 o 
   0  -4  10        0.09        0.18      0.90 o 
  -2  -3  10        4.25        4.19      1.79 o 
  -1  -3  10        7.07        9.74      2.20 o 
   0  -3  10       77.64       97.84     12.09 o 
   1  -3  10        7.40        6.43      2.03 o 
  -2  -2  10        5.78        4.29      1.62 o 
  -1  -2  10       42.52       48.92      8.70 o 
   0  -2  10      159.94      188.51     31.67 o 
   1  -2  10       49.53       57.97      7.33 o 
  -2  -1  10        0.16        0.38      0.79 o 
  -1  -1  10       59.03       71.57      9.63 o 
   0  -1  10        3.88        4.30      1.96 o 
   1  -1  10       66.41       86.32      8.44 o 
   2  -1  10        3.50        4.65      1.65 o 
  -2   0  10       29.42       21.80      2.60 o 
  -1   0  10       29.17       31.33      2.67 o 
   0   0  10       14.90       16.00      2.35 o 
   1   0  10        4.57        4.39      1.84 o 
   2   0  10       30.29       35.77      5.43 o 
  -2   1  10        0.14        0.18      0.96 o 
  -1   1  10       59.27       58.27      4.21 o 
   0   1  10        3.84        3.03      1.26 o 
   1   1  10       66.98       82.39      4.30 o 
   2   1  10        3.57        4.32      1.68 o 
  -2   2  10        5.75        1.94      1.77 o 
  -1   2  10       42.68       36.97      4.08 o 
   0   2  10      159.66      157.74      7.95 o 
   1   2  10       50.15       48.57      4.06 o 
  -2   3  10        4.28        2.43      2.63 o 
  -1   3  10        7.15        7.38      1.88 o 
   0   3  10       77.81       76.69      6.61 o 
   1   3  10        7.45        4.85      2.11 o 
  -2   4  10       48.04       45.23      5.05 o 
  -1   4  10        8.45        5.25      1.62 o 
   0   4  10        0.10       -0.09      0.82 o 
  -2  -3  11        2.59        3.74      2.21 o 
  -1  -3  11       48.84       44.45      4.64 o 
  -2  -2  11       35.88       21.94      3.44 o 
  -1  -2  11       21.95       29.57      6.62 o 
   0  -2  11       47.72       61.00      8.46 o 
  -2  -1  11        8.09        3.17      1.49 o 
  -1  -1  11       60.87       82.17     14.51 o 
   0  -1  11       15.19       19.47      2.32 o 
   1  -1  11       15.92       16.66      2.39 o 
  -2   0  11        8.84        3.57      1.88 o 
  -1   0  11       48.72       55.99      3.66 o 
   0   0  11        8.24        9.25      2.03 o 
   1   0  11        1.42        0.75      1.18 o 
  -2   1  11        8.09        5.36      1.53 o 
  -1   1  11       60.39       61.72      5.86 o 
   0   1  11       14.74       17.72      3.41 o 
   1   1  11       15.85       14.18      3.45 o 
  -2   2  11       35.74       26.77      4.01 o 
  -1   2  11       22.17       20.43      3.24 o 
   0   2  11       47.97       49.46      4.10 o 
  -2   3  11        2.41        1.52      2.83 o 
  -1   3  11       48.73       40.96      5.23 o 
                                                 
